# Supplementary material for: Enhancing Bystander Intervention: Insights from the Utstein Analysis of Out-of-Hospital Cardiac Arrests in Slovenia
Source: Medicina (Kaunas). 2024 Jul 29;60(8):1227. doi: 10.3390/medicina60081227 (PMC11356526; doi:10.3390/medicina60081227)
Supplement: Supplementary file 1 [file medicina-60-01227-s001.zip]

Archive with 3 entries (3 files):
- Supplementary figure 1.pdf
- Supplementary methods .pdf
- Supplementary table 1.pdf
